# Supplementary material for: Variations in the Abortive HIV-1 RNA Hairpin Do Not Impede Viral Sensing and Innate Immune Responses
Source: Pathogens. 2021 Jul 15;10(7):897. doi: 10.3390/pathogens10070897 (PMC8308900; doi:10.3390/pathogens10070897)
Supplement: Supplementary file 1 [file pathogens-10-00897-s001.zip]

Archive with 1 entries (1 files):
- pathogens-1303803-supplementary.pdf
